# Supplementary material for: The Physiological Functions of AbrB on Sporulation, Biofilm Formation and Carbon Source Utilization in Clostridium tyrobutyricum
Source: Bioengineering (Basel). 2022 Oct 19;9(10):575. doi: 10.3390/bioengineering9100575 (PMC9598496; doi:10.3390/bioengineering9100575)
Supplement: Supplementary file 1 [file bioengineering-09-00575-s001.zip]

Archive with 1 entries (1 files):
- bioengineering-1957762-supplementary.pdf
